# Supplementary material for: Saliniquinone Derivatives, Saliniquinones G−I and Heraclemycin E, from the Marine Animal-Derived Nocardiopsis aegyptia HDN19-252
Source: Mar Drugs. 2021 Oct 14;19(10):575. doi: 10.3390/md19100575 (PMC8537165; doi:10.3390/md19100575)
Supplement: Supplementary file 1 [file marinedrugs-19-00575-s001.zip]

Archive with 1 entries (1 files):
- marinedrugs-1410887-supplementary.pdf
